# Supplementary material for: Isolation and characterization of an ammonium-oxidizing iron reducer: Acidimicrobiaceae sp. A6
Source: PLoS One. 2018 Apr 11;13(4):e0194007. doi: 10.1371/journal.pone.0194007 (PMC5894979; doi:10.1371/journal.pone.0194007)
Supplement: S2 File — (XLSX) [file pone.0194007.s002.xlsx]

## Sheet: Fig 3 &Fig C
				FIG 3													NH4+ STD
				NH4+	Area												Area
				Incubation Day	µS*min	µS*min	µS*min	mg/L	mg/L	mg/L	mmole/L	mmole/L	mmole/L	Ave.	STDEV		µS*min	mg/L
				0	2.09214	2.09667	2.07956	34.6821	34.7548	34.4798	1.92678	1.93082	1.91555	1.92438	0.00791611		0	0
				2	1.90086	2.00256	1.96517	31.5771	33.236	32.6282	1.75428	1.84644	1.81268	1.80447	0.0466243		0.4422	6.5
				4	1.80664	1.81822	1.80036	30.0238	30.2156	29.9198	1.66799	1.67865	1.66221	1.66962	0.00833773		0.8154	12.5
				6	1.68364	1.67561	1.65953	27.9725	27.8377	27.5672	1.55403	1.54654	1.53151	1.54403	0.0114652		1.5738	25
				8	1.57261	1.53894	1.59292	26.0978	25.5251	26.4423	1.44988	1.41806	1.46902	1.44565	0.0257404		3.0552	50
				10	1.39319	1.44478	1.45641	23.0224	23.9124	24.1126	1.27902	1.32847	1.33959	1.31569	0.0322406		8.2496	100
				12	1.31803	1.20956	1.08339	21.717	19.8156	17.5778	1.2065	1.10087	0.976544	1.09464	0.115104
				14	1.00292	1.01914	1.00736	16.1358	16.4274	16.2157	0.896432	0.912633	0.900873	0.903313	0.0083714
				16	1.02192	1.05189	1.08933	16.4773	17.0147	17.6837	0.915405	0.945261	0.982429	0.947698	0.0335784
				18	1.0292	1.02158	1.01803	16.608	16.4713	16.4074	0.922664	0.915072	0.911524	0.91642	0.00569094
				20	1.05123	1.01933	1.01034	17.003	16.4309	16.2693	0.944609	0.912827	0.903853	0.92043	0.0214154
				NO2-	Area												NO2- STD
				Incubation Day	µS*min	µS*min	µS*min	mg/L	mg/L	mg/L	mmole/L	mmole/L	mmole/L	Ave.	STDEV		Area
				0	n.a.	n.a.	n.a.	#VALUE!	#VALUE!	#VALUE!	#VALUE!	#VALUE!	#VALUE!	#VALUE!	#VALUE!		µS*min	mg/L
				2	0	0.01194	0.00908	0.54	0.574198	0.566001	0.012	0.01276	0.0125778	0.0124459	0.000396773		0	0
				4	0.192	0.1118	0.1194	10.9797	8.62816	8.84971	0.243994	0.191737	0.19666	0.210797	0.0288548		0.29	2
				6	0.5525	0.3293	0.1535	21.9202	15.0751	9.84713	0.487115	0.335003	0.218825	0.346981	0.134545		1.3736	5
				8	0.6711	0.7751	0.4752	25.6518	28.9779	19.5233	0.57004	0.643954	0.433851	0.549282	0.106579		2.75	10
				10	0.6917	0.7734	0.6617	26.3066	28.9232	25.3536	0.584591	0.642737	0.563414	0.596914	0.041072		5.7981	25
				12	0.7985	0.7917	0.8531	29.7333	29.5135	31.5056	0.660739	0.655855	0.700124	0.67224	0.0242721
				14	0.872	0.827	0.86193	32.1223	30.6566	31.7935	0.71383	0.681259	0.706523	0.700537	0.0170906
				16	0.92286	0.8009	0.923	33.7903	29.8109	33.7949	0.750895	0.662464	0.750997	0.721452	0.0510852
				18	0.98574	1.07205	0.96188	35.869	38.7523	35.0781	0.797089	0.861163	0.779512	0.812588	0.0429753
				20	0.91072	0.92207	1.0173	33.391	33.7643	36.9193	0.742023	0.750317	0.820429	0.770923	0.0430735
				Fe(III)
				Incubation Day				mmole/L	mmole/L	mmole/L	mmole/L	mmole/L	mmole/L	Ave.	STDEV
				0	0.2635	0.2175	0.232	1.07748	0.889626	0.948842	10.7748	8.89626	9.48842	9.71983	0.960417
				2	0.21	0.2195	0.231	0.858998	0.897794	0.944758	8.58998	8.97794	9.44758	9.00517	0.429447
				4	0.252	0.196	0.151	1.03052	0.801825	0.618054	10.3052	8.01825	6.18054	8.16799	2.06639
				6	0.173	0.2025	0.178	0.707897	0.828369	0.728316	7.07897	8.28369	7.28316	7.54861	0.644736		FE(II)mM	A
				8	0.171	0.171	0.173	0.69973	0.69973	0.707897	6.9973	6.9973	7.07897	7.02452	0.0471557		0.001	0.004
				10	0.1501	0.149	0.1543	0.614378	0.609886	0.63153	6.14378	6.09886	6.3153	6.18598	0.114225		0.005	0.021
				12	0.137	0.125	0.137	0.560881	0.511875	0.560881	5.60881	5.11875	5.60881	5.44545	0.282934		0.01	0.041
				14	0.128	0.1252	0.118	0.524126	0.512692	0.483288	5.24126	5.12692	4.83288	5.06702	0.210676		0.05	0.21
				16	0.104	0.081	0.1092	0.426115	0.332188	0.447351	4.26115	3.32188	4.47351	4.01885	0.61286		0.1	0.409
				18	0.095	0.1085	0.093	0.389361	0.444492	0.381193	3.89361	4.44492	3.81193	4.05016	0.344309		0.5	2.043
				20	0.092	0.099	0.1106	0.37711	0.405696	0.453068	3.7711	4.05696	4.53068	4.11958	0.383645		1
				Fe(II)
				Incubation Day				mmole/L	mmole/L	mmole/L	mmole/L	mmole/L	mmole/L	Ave.	STDEV
				0	0.02035	0.00339	0.0023	0.0845053	0.0152441	0.0107927	0.845053	0.152441	0.107927	0.368474	0.41333
				2	0.0195	0.022	0.0275	0.0810341	0.0912436	0.113705	0.810341	0.912436	1.13705	0.953274	0.167137
				4	0.056	0.051	0.039	0.230093	0.209674	0.160668	2.30093	2.09674	1.60668	2.00145	0.356797
				6	0.056	0.0626	0.067	0.230093	0.257046	0.275015	2.30093	2.57046	2.75015	2.54051	0.226101
				8	0.079	0.076	0.065	0.32402	0.311769	0.266847	3.2402	3.11769	2.66847	3.00879	0.301022
				10	0.0969	0.0946	0.0978	0.39712	0.387727	0.400796	3.9712	3.87727	4.00796	3.95214	0.067393
				12	0.0978	0.153	0.095	0.400796	0.626221	0.389361	4.00796	6.26221	3.89361	4.72126	1.33573
				14	0.0981	0.139	0.1357	0.402021	0.569048	0.555572	4.02021	5.69048	5.55572	5.0888	0.92788
				16	0.0979	0.1615	0.167	0.401204	0.660934	0.683395	4.01204	6.60934	6.83395	5.81844	1.56841
				18	0.0971	0.138	0.173	0.397937	0.564964	0.707897	3.97937	5.64964	7.07897	5.56933	1.55136
				20	0.1415	0.105	0.1397	0.579258	0.430199	0.571907	5.79258	4.30199	5.71907	5.27121	0.840175
				Fig C
				Fe (II) production: NH4+ removal
				Incubation Day	Fe (II) production			NH4+ removal						Ave.	STDEV
				2	0	0.759995	1.02912	0.172498	0.0843802	0.102868	0	9.0068	10.0043	6.33703	5.51064
				4	1.49059	1.1843	0.469637	0.0862937	0.167796	0.150468		7.05799	3.12118	5.08959	2.78374
				6	0	0.473721	1.14346	0.113963	0.132108	0.130696		3.58585	8.74901	6.16743	3.65091
				8	0.939274	0.547229	-0.081676	0.104147	0.128477	0.0624956	9.01871	4.25934		6.63903	3.36538
				10	0.731	0.759587	1.33949	0.170859	0.0895923	0.129432	4.27838	8.47826	10.349	7.70188	3.10888
				12	0.0367542	2.38494	-0.114346	0.0725219	0.227603	0.363042	0.506802	10.4785		5.49265	7.05105

## Sheet: Fig 4
			FIG 4
					Fe(III)Day 0			Fe (III)Day 14			Fe(III) reduction			Fe Ave.	STDEV		NH4+Day 0			NH4+Day 14			NH4+ removal			NH4+Ave.	STDEV
			A		mmole/L	mmole/L	mmole/L	mmole/L	mmole/L	mmole/L	mmole/L	mmole/L	mmole/L	mmole/L			mmole/L	mmole/L	mmole/L	mmole/L	mmole/L	mmole/L	mmole/L	mmole/L	mmole/L	mmole/L
				pH=2	9.5324	9.9648	9.7338	6.12	6.75946	6.978	3.4124	3.20534	2.7558	3.12451	0.33568		1.99326	1.91061	1.99928	1.4227	1.58962	1.32734	0.570556	0.320989	0.671939	0.521161	0.180614
				pH=4	9.7272	9.6734	9.5448	3.678	3.49323	3.93902	6.0492	6.18017	5.60578	5.94505	0.301024		1.79835	1.77496	1.79196	0.873224	0.878504	0.874896	0.925126	0.896452	0.917065	0.912881	0.0147881
				pH=5	10.3419	9.2772	9.6608	5.03896	5.47067	5.04887	5.30294	3.80653	4.61193	4.5738	0.748933		2.68671	2.70344	2.74448	1.87076	1.8669	1.82928	0.81595	0.836539	0.915206	0.855898	0.0523832
				pH=6	10.5367	9.2415	10.1904	5.7621	5.50977	6.01689	4.7746	3.73173	4.17351	4.22661	0.523459		2.57933	2.59456	2.65249	1.78951	1.98134	1.75632	0.789817	0.613215	0.896167	0.7664	0.142923
				pH=7	9.5324	9.7338	10.3419	7.68	7.932	7.857	1.8524	1.8018	2.4849	2.04637	0.380623		1.69915	1.60416	1.57352	1.10987	1.19999	1.29413	0.589283	0.404172	0.279389	0.424281	0.155923
				pH=8	9.7272	9.5448	10.5367	8.093	8.755	9.383	1.6342	0.7898	1.1537	1.19257	0.42354		2.25591	2.18633	2.26727	1.96643	1.99137	2.07607	0.289478	0.194967	0.191206	0.225217	0.0556835
														Fe Ave.	STDEV											NH4+Ave.	STDEV
			B											mmole/L												mmole/L
				ferrihydrite	9.68376	9.98559	9.33982	3.227	4.952	5.722	6.45676	5.03359	3.61782	5.03606	1.41947		2.11104	2.08769	2.00051	1.22103	1.07311	1.10128	0.890011	1.01458	0.899222	0.934606	0.711909
				goethite	8.00559	8.32359	8.15794	5.955	5.092	3.227	2.05059	3.23159	4.93094	3.40437	1.44793		1.96643	1.94956	1.90402	1.42452	1.38072	1.47766	0.541917	0.568833	0.426356	0.512369	1.22083
				lepidocrocite	9.89006	10.01	9.90712	8.727	8.8376	8.8421	1.16306	1.1724	1.06502	1.13349	0.0594843		1.93325	1.94157	1.82597	1.90591	1.93241	1.71406	0.0273389	0.00915556	0.111917	0.0494704	1.77118
				hematite	8.22035	8.36676	8.17141	6.598	6.952	6.822	1.62235	1.41476	1.34941	1.46218	0.142514		1.97966	2.01056	1.92909	1.96163	1.90672	1.91303	0.0180278	0.103839	0.0160611	0.0459759	1.8889
				magnetite	9.85029	8.95306	8.94894	8.092	7.857	8.121	1.75829	1.09606	0.827941	1.22743	0.478887		1.96576	1.94652	1.91202	1.9583	1.90786	1.85184	0.00745556	0.0386556	0.0601833	0.0354315	1.85979
				ferric chloride	8.13976	7.85171	7.85065	6.0611	6.8014	6.8559	2.07866	1.05031	0.994747	1.37457	0.610394		2.06243	2.07796	2.00819	2.0274	1.91763	2.00439	0.0350333	0.160328	0.00380556	0.0663889	1.94114
				ferric citrate	8.15953	8.18353	8.28306	6.9779	7.0812	6.522	1.18163	1.10233	1.76106	1.34834	0.359618		1.95096	1.92232	1.86714	1.60154	1.87171	1.82493	0.349417	0.0506167	0.0422111	0.147415	1.73501
														Fe Ave.	STDEV											NH4+Ave.
			C											mmole/L												mmole/L
				NaHCO3	9.55844	9.15584	8.78312	3.924	3.526	2.9882	5.63444	5.62984	5.79492	5.6864	0.0940057		2.0838	2.04731	1.96368	0.816113	1.05089	0.779061	1.26769	0.996417	1.18462	1.14957	0.390757
				acetate	9.33766	9.905	9.2313	8.117	8.307	8.53	1.22066	1.598	0.701299	1.17332	0.450221		2.06909	2.07371	1.94579	1.74987	1.9585	1.90544	0.319222	0.115211	0.0403556	0.158263	1.81442
				succinate	9.5	8.92143	8.95123	9.01	7.223	8.405	0.49	1.69843	0.421234	0.869887	0.718361		2.1964	2.14953	1.95521	2.103	2.11002	1.89183	0.0934	0.0395144	0.0633722	0.0654289	1.91831
				glucose	9.48701	9.19968	8.87013	6.772	6.943	7.369	2.71501	2.25668	1.50113	2.15761	0.612976		2.12662	2.07204	1.84951	2.0666	2.0645	1.82081	0.06002	0.00753889	0.0287	0.0320863	1.86655
				acetate+NaHCO3	9.81818	9.21429	9.30948	3.5778	3.5562	2.9343	6.24038	5.65809	6.37518	6.09122	0.381109		2.05414	2.04097	1.91601	0.61105	0.665639	0.629617	1.44309	1.37533	1.28639	1.36827	0.0642137
														Fe Ave.	STDEV											NH4+Ave.
			D											mmole/L												mmole/L
				AQDS 0uM	9.92	9.18273	9.98795	8.862	8.846	9.15	1.058	0.336731	0.837952	0.744228	0.369656		2.13531	2.08997	1.99868	1.972	1.94068	1.90766	0.163306	0.149289	0.0910222	0.134539	1.84611
				AQDS 25uM	9.3	10.1557	9.77108	4.846	5.15	5.534	4.454	5.00573	4.23708	4.5656	0.396289		2.10715	2.06607	1.92509	1.11658	0.989711	1.098	0.990567	1.07636	0.827094	0.964674	0.642101
				AQDS 50uM	9.85065	9.42369	9.63072	4.092	4.121	4.262	5.75865	5.30269	5.36872	5.47669	0.246405		2.24077	2.21036	2.10586	1.33853	1.03103	1.42772	0.902236	1.17933	0.678131	0.919898	0.888659

## Sheet: Fig B
			FigB
				Fe(III)Day 0			Fe (III)Day 14			Fe(III) reduction			Fe Ave.	STDEV		NH4+Day 0			NH4+Day 14			NH4+ removal			NH4+Ave.	STDEV
				mmole/L	mmole/L	mmole/L	mmole/L	mmole/L	mmole/L	mmole/L	mmole/L	mmole/L	mmole/L			mmole/L	mmole/L	mmole/L	mmole/L	mmole/L	mmole/L	mmole/L	mmole/L	mmole/L	mmole/L
			no NH4+	9.92	9.18273	9.98795	9.862	9.0846	9.9319	0.058	0.0981309	0.0560518	0.0707276	0.023752		0	0	0	0	0	0	0	0	0	0	0
			no Fe(III)	0	0	0	0	0	0	0	0	0	0	0		2.1926	2.1042	1.99509	2.1792	1.9983	1.98675	0.0134	0.1059	0.00834444	0.0425481	0.642101
			autoclaved control	9.85065	9.42369	9.63072	9.832	9.421	9.612	0.0186471	0.00269478	0.0187229	0.0133549	0.00923202		1.9541	2.1522	2.1489	1.954	2.151	2.1338	0.0001	0.0012	0.0151	0.00546667	0.888659
